# Supplementary material for: Assessing capacities to strengthen intersectoral collaboration in Territorial Public Health Councils in the Republic of Moldova
Source: PLoS One. 2024 May 30;19(5):e0303821. doi: 10.1371/journal.pone.0303821 (PMC11139316; doi:10.1371/journal.pone.0303821)
Supplement: S4 File — (XLSX) [file pone.0303821.s004.xlsx]

## Sheet: Descriptive Statistics
Nr. d/o	23. Do you consider the CSPT activity to be only a formal one? circling the number on the scale from 0-10 (where 0 = totally disagree, 10 = absolutely agree)	15. How much does the activity in CSPT influence the motivation (including financial) of CSPT members? circling the number on the scale from 0-10 (where 0=very little, 10=very much)	16. Do you consider that the quality of CSPT activity is influenced by the fact that the decisions are only recommendable? circling the number on the scale from 0-10 (where 0=very little. 10=very much)	71. Rate the provision of information and materials needed to do your job properly by circling the number on a scale of 0-10 (where 0 = missing - 10 = sufficient) ?	13. How would you rate the capacity of CSTP in public health policy making and priority setting? circling the number on a scale of 0-10 (where 0=minimum, 10=maximum)	72. Is it easy for you to communicate within CSPT? Rate the communication by circling the number on the scale from 0-10 (where 0=minimum, 10=maximum)	57. Examining the current problems of organization and operation of the district health system	58. Ensuring cooperation between medical or public medical-sanitary institutions in the territory	59. Elaboration, coordination and promotion of territorial public health programs, as well as exercising control over their implementation and realization	60. Solving the health problems of the population in the territory and its determinants	61. Ensuring the implementation of national and territorial health programs	62. Realization and analysis of territorial Health Profiles	63. Ensuring the implementation of policies in the field of health human resources	64. Organization and exercise of complex response and control measures in case of public health emergencies	65. Training society in organizing the provision of public health services;	66. Supporting the promotion of plans to ensure quality drinking water, atmospheric air protection and sanitation	67. Coordination of the planning of financial resources, including investment, in the field of state supervision of public health	68. Facilitating the organization of sociological studies on the quality of medical services provided in the territory, the screening of the population's health in the administrative territory	69. Measuring results and collecting feedback to adjust policies	70. Ensuring accountability of all relevant stakeholders	87. Lack of competent human resources	17. How do you rate the support of the Ministry of Health, Labor and Social Protection in the CSPT activity? circling the number on the scale from 0-10 (where 0=very little, 10=very much)	18. How do you rate the support of the National Agency for Public Health (ANSP) in the CSPT activity? circling the number on the scale from 0-10 (where 0=very little, 10=very much)	19. Appreciate the APL support in the CSPT activity, circling the number on the scale from 0-10 (where 0=very little, 10=very much)	20. Give an appreciation of the support offered by external donors in the CSPT activity? circling the number on the scale from 0-10 (where 0=very little, 10=very much)
1	9	9	5	4	8	9	8	9	7	6	6	7	3	8	6	9	1	2	4	7	3	7	7	9	6
2	4	1	1	8	6	7	4	3	6	4	4	4	0	9	4	4	0	0	0	6	10	3	3	3	0
3	5	10	10	8	3	6	6	6	6	4	4	8	4	4	6	6	7	8	6	4	8	10	10	10	10
4	3	5	8	5	6	7	7	5	7	7	5	5	5	8		8	6	6		5	8	5	5	8	8
5	5	8	6	8	9	9	9	10	9		9	9	6	8	9	8	7	8	8	8	8	8	8	8	6
6		8	7	9	8	9	8	9	9	8	8	8	7	8	8	9	8	8	8	9	10	7	7	8
7	8		9	2	5	9	7	6	7	6	4	7	2	4	3	3	2	4	5		8	0	0	5	0
8	6	9	10	8	8	10	9	10	8	10	8	9	8	9	8	9	8	9	9	9		7	7	7	8
9	8	7	7	7	8	8	8	8	8	7	7	7	7	7	6	6	6	7	6	6	8	7	8	7	7
10	6	1	7	10	8	10	8	8	8	8	8			8		8	8				9	8	0	8	0
11	2	10	10	10	9	10	10	10	10	10	10	10	1	10	8	10	1	10	10	10	10	10	5	4	0
12	3	5	6	7	7	7	8	8	8	8	8	8	8	8	8	8	8	8	8	8	7	5	5	6	6
13	2	8	8	8	8	9	5	4	5	1	5	3	2	3	2	6	5	6	8	7	7	0	9	9	0
14	0	5	6		8		10	10	10	10	9	10	8	9	8	10	6	7		8		7	8	8	8
15	2	10	10	8	10	10	9	9	9	9	9	9	9	9		9	9	8	8	8	8	9	9	9	4
16	0	7	8	8	8	8	8	8	7	8	7	8	7	8	7	7	7	7	6	7	8	8	8	9	8
17	1	8	0	2	3	10	8	6	8	6	7	9	9	2	9	8	2	4	2	2	7	3	3	4	0
18	7	9	10	9	9	9	7	7	7	8	8	8	8	8	8	9	7	7	7	7	9	8	8	8	9
19	5	3	9	4	6	3	6	6	5	5	6	9	2	3	4	5	2	2	2	2	9	1	5	8	1
20	5	8	10	7	6	8	8	8	8	7	8	7	7	7	6	7	3	3	2	2	8	2	3	6	2
21	3	6	2	7	6	6				4											10	7	7	8	5
22	7	4	6	5	5	8	4	6	4	5	4	6	5	6	7	5	5	6	8	7	7	3	4	7	3
23	2	7	5	8	8	9	8	7	9	8	9	9	1	8	8	8	8	6	7	7	7	6	9	8	8
24	3	0	7	6	7	8	6	6	6	6	6	6	6	6	6	6	6	6	6	6	6	0	0	7	9
25	0	6	7	7	6	6	5	6	6	6		5	6	6	6	7	6	6	6		4	6	6	6	6
26	6	8	8	8	8	7	9	9	9	8	8	8	9	6	7	6	4	8	3	9	8	8	8	8	6
27	0	10	7	10	9	10																10	10	8	7
28	5	5	5	6	8	8	7	7	7	7		7		8		6						5	5	5	7
29	2	9	9	9	9	10	7	8	8	7	8	7	6	6	6	9	9	9	9	8	10	5	7	5	5
30	8	10	10	8	8	9	8	8	9	8	9	9	7	9	8	9	2	8	8	7	9	8	8	5	0
31	8	5	6	8	7	8	8	9	8	8	9	7	7	9	8	7	7	7	7	8	9	4	4	4
32	2	10	8	9	8	9	8	9	9	10	8	8	9	8	7	8	7	8	8	8	7	8	9	9	7
33	0	8	10	8	9	10	9	9	10	8	8	10	4	10	6	9	0	9	6	9	10	9	8	8	3
34	2	2	5	8	10	10	8	9	10	9	10	9	10	10	9	9	10	9	9	9	3	4	9	10	8
35	10	0	8	9	10	10	9	10	10	10	9	10	8	10	10	9	10	8	9	9	9	9	9	8	5
36	8	6	8	5	8	8	9	10	10	10	9	9	9	10	9	10	10	10	9	9	6	6	7	6	6
37	0	10	9	8	8	10	10	7	9	9	10	10	7	10	6	8	0	8	0	9	8	6	6	9	9
38	0	5	10	6	8	8	10	6	8	7	9	10	7	10	10	3	8	10	8	10	10	3	8	5	10
39	0	6	10	6	5	8	10	10	10	10	10	10	0	10	6	6	6	6	6	6	10	4	5	2	3
40	7	8	8	8	9	9	9	8	8	8	8	9	5	6	8	7	7	8	8	8	8	9	8	9	7
41	3	9	10	7	8	8	3	6	7	7	7	6	6	6	5	4	4	4	4	4	10	6	5	7	7
42	5	0	5	8	7	7	7	8	8	7	9	0	3	8	8	8	2	8	8	6	8	3	3	3	0
43	8	7	7	7	7	8	8	8	7		8	7	7	7	7	7	8	7	8	8		8	8	8	8
44	9	6	7	6	8	9	4	7	8	8	9	9	6	7	6	4	0	4	4	4	10	6	7	7	0
45	3	6	7	7	8	9	9	8	8	7	8	8	0	8	5	7	6	8	8	8	7	6	7	8	0
46	10	5			10	4	10	10		10	10				10		10					0		5	0
47	3	5	8	10	10	7	10	10	10	10	10			10	8	10	10					10	10	10	5
48	8	8	8	8	7	9	7	8	8	7	8	8	6	8	6	7	5	6	7	7	8	7	7	7	5
49	0	7	0	7	8	9	9	10	9	9	9	10	9	9	9	10	9	9	8	8	5	8	6	8	9
50	7	6	6	9	8	10	10	9	9	9	8	9	6	9	8	9	6	8	8	8	10	6	6	5	3
51	5	5	5	9	7	9	8	8	10	8	9	7	6	10	4	7	7	7	5	7	10	6	6	3	2
52	1	6	7	7	8	9	7	8	7	7	7	6	6	7	5	5	5	3	2	7	8	7	7	7	6
53	2	6	7	8	9	8	7	9	8	8	8	9	7	9	8	8	7	7	6	8	8	6	8	8	0
54	6	8	8	5	9	10	5	5	5	5	5	5	5	5	5	5	5	5	5	5	5	4	4	3	4
55	5	4	6	6	6	8	9	10	7	9	9	6	9	9	10	10	9	6	6	9	5	6	7	7	8
56	9	9	8	9	8	9	9	9	9	9	9	9	7	8	8	8	8	6	6	8	4	4	8	9	9
57	5	9	5	5	9	10	5	5	5	5	5	5	5	5	5	5	5	5	5	5	10	3	3	3	5
58	6	7	9	8	9	8	9	9	8	6	8	9	8	6	7	6	7	6	7	6	10	5	7	6	6
59	8	8	9	3	9	5	5	5	5	5	5	5	5	5	5	5	5	5	5	5	2	5	5	5
60	2	6	6	7	8	7	9	9	9	9	9	9	9	9	8	8	6	7	7	8	8	8	8	7	8
61	0	5	5	4	8	10	9	9	8	9	7	9	6	9	8	9	5	5	3	8	5	6	7	9	1
62	0	6	5	2	8	9	9	9	6	7	4	8	5	9	6	9	5	5	5	9	2	6	7	9	0
63	5	6	5	6	7	7	5	7	4	5	2	3	4	5	4	3	2	3	4	3	8	6	6	4	4
64	5	1	1	5	5	9	5	6	5	2	5	9	2	9	4	7	0	0	9	5	0	0	2	1	7
65	3	0	1	6	6	5	7	7	7	7	7	7		7		7						4	4	3	2
66	8	0	8	10	7	9	9	10	10	9		8		9		9	10	9		9	9	3	2	1	2
67	0	9	8	9	8	10	9	9	9	9	9	9	9	9	9	9	9	9	9	9		8	9	9	8
68	8	8	8	8	7	9	10	9	9	8	9	8	9	9	8	9	8	9	8	9	1	8	8	8	7
69	2	9	9	9	9	9	9	9	9	8	8	9	8	9	9	7	8	9	8	9	6	7	7	9	9
70	5	8	6	8	8	10	9	9	9	9	9	9	9	9	9	9	9	9	9	9	0	7	7	8	9
71	10	2	2	6	8	10	3	8	3	3	3	3	2	8	4	0	0	0	5	9	5	0	5	0	4
72	6	7	6	8	7	9	9	6	8	8	7	7	6	6	5	5	5	5	5	7	7	6	5	5	5
73	1	8	6	5	8	9	9	8	8	8	9	8	6	7	8	3	4	4	6	8	10	7	8	8	8
74	5	8	8	9	9	9	10	10	10	8	8												5	9	8
75		8	9	8	8	10	9	9	10	9	10	9	9	9	7	9	8	8	8	8	9	10	9	9	8
76	0	5	10	6	10	10	10	10	10	10	10	6	5	8	5	7	5	5	5	6		5	5	10	0
77	0	10	10	10	9	10	9	8		10	8		10		9						9		10	10	0
78	3	10	9	9	8	10	9	8	9	9	8	8	8	8	8	9	8	8	8	9	9	9	9	8	7
79	1	10	3	10	9	10	10	10	10	10	10	10	9	9	9		6	2	2	1	10	5	8	9	10
80	0	1	5	9	8	8	8	9	10	10	9	8	8	9	5	7	5	8	6	7	10	6	6	8
81	2	7	7	7	9	8	3	8	8	8	8	9	2	9	7	7	3	9	6	5	9	5	5	8	0
82	8	10	10	8	7	9	8	7	9	7	9	9	4	9	6	9	4	8	8	4	8	9	8	10	0
Descriptive Statistics
Mean	4.1375	6.4321	6.96296	7.2375	7.7439	8.53086	7.8125	8	7.94872	7.56962	7.7013	7.69333	6.0274	7.77922	6.90411	7.21053	5.73684	6.46575	6.27143	7.02817	7.47887	5.825	6.40741	6.85366	4.88462
Standard Error	0.346658	0.317658	0.279132	0.21439	0.15791	0.163947	0.209802	0.182285	0.191301	0.22115	0.213253	0.227777	0.305936	0.209663	0.213833	0.236432	0.327333	0.283409	0.274463	0.244844	0.30281	0.293266	0.258663	0.261514	0.378396
Median	4.5	7	7	8	8	9	8	8	8	8	8	8	6	8	7	7.5	6	7	6.5	8	8	6	7	8	6
Mode	0	8	8	8	8	9	9	9	8	8	9	9	6	9	8	9	8	8	8	8	8	6	8	8	0
Standard Deviation	3.10061	2.85893	2.51219	1.91757	1.42994	1.47552	1.87653	1.63041	1.68952	1.96562	1.87129	1.97261	2.61392	1.83979	1.82699	2.06117	2.85362	2.42144	2.29632	2.06309	2.55152	2.62305	2.32797	2.36811	3.34191
Sample Variance	9.61377	8.17346	6.31111	3.67706	2.04472	2.17716	3.52136	2.65823	2.85448	3.86368	3.50171	3.89117	6.83257	3.38483	3.3379	4.24842	8.14316	5.86339	5.27308	4.25634	6.51026	6.88038	5.41944	5.60795	11.1683
Kurtosis	-1.18974	-0.0220976	0.771425	0.569083	1.70401	2.41239	0.233299	0.0716732	0.167411	1.11097	0.528819	2.47339	-0.309592	0.848521	-0.481029	0.906643	-0.546907	0.431573	0.239182	0.626722	1.22588	-0.0597136	0.490589	0.163216	-1.32609
Skewness	0.181839	-0.840901	-0.990168	-0.878367	-1.04036	-1.41434	-1.00593	-0.754885	-0.813028	-1.01596	-1.07298	-1.41433	-0.68318	-1.09718	-0.374196	-0.956963	-0.525917	-0.928597	-0.860827	-1.0633	-1.30484	-0.615926	-0.845584	-0.918869	-0.301834
Range	10	10	10	8	7	7	7	7	7	9	8	10	10	8	8	10	10	10	10	9	10	10	10	10	10
Maximum	10	10	10	10	10	10	10	10	10	10	10	10	10	10	10	10	10	10	10	10	10	10	10	10	10
Minimum	0	0	0	2	3	3	3	3	3	1	2	0	0	2	2	0	0	0	0	1	0	0	0	0	0
Sum	331	521	564	579	635	691	625	640	620	598	593	577	440	599	504	548	436	472	439	499	531	466	519	562	381
Count	80	81	81	80	82	81	80	80	78	79	77	75	73	77	73	76	76	73	70	71	71	80	81	82	78
Geometric Mean	#NUM!	#NUM!	#NUM!	6.89469	7.58164	8.36868	7.52583	7.80578	7.73504	7.19378	7.40177	#NUM!	#NUM!	7.48925	6.6237	#NUM!	#NUM!	#NUM!	#NUM!	6.57024	#NUM!	#NUM!	#NUM!	#NUM!	#NUM!
Harmonic Mean	#NUM!	#NUM!	#NUM!	6.39553	7.36868	8.14883	7.15477	7.57013	7.47263	6.50801	6.98689	#NUM!	#NUM!	7.07504	6.28193	#NUM!	#NUM!	#NUM!	#NUM!	5.79442	#NUM!	#NUM!	#NUM!	#NUM!	#NUM!
AAD	2.7125	2.2713	1.92318	1.51375	1.05711	1.1355	1.47812	1.275	1.30046	1.52476	1.45016	1.51253	2.05592	1.44105	1.535	1.63158	2.30471	1.94258	1.84286	1.60444	1.94287	2.04375	1.87289	1.92445	2.90828
MAD	2.5	2	2	1	1	1	1	1	1	1	1	1	2	1	1	1.5	2	1	1.5	1	1	2	1	1	2
IQR	5	3	3	2.25	2	2	2	2	2	2	2	2	3	2	2	3	4	3	3	3	2	4	3	3.75	6
Nr. of row (in manuscript)	418	421	423	459	462	463	Table 2.1	Table 2.2	Table 2.3	Table 2.4	Table 2.5	Table 2.6	Table 2.7	Table 2.8	Table 2.9	Table 2.10	Table 2.11	Table 2.12	Table 2.13	Table 2.14	512	533	533	534	535
